# Supplementary material for: Stemness Refines the Classification of Colorectal Cancer With Stratified Prognosis, Multi-Omics Landscape, Potential Mechanisms, and Treatment Options
Source: Front Immunol. 2022 Jan 27;13:828330. doi: 10.3389/fimmu.2022.828330 (PMC8828967; doi:10.3389/fimmu.2022.828330)
Supplement: Supplementary file 2 [file DataSheet_2.xlsx]

## Sheet: Table S1
Table S1. The detailed baseline of 72 CRC patients.
Stemness	OS.time	OS	RFS.time	RFS	Age	Gender	pT	pN	pM	Stage
Cluster2	0.00273973	1	0.00273973	1	1	0	1	0	0	0
Cluster2	0.666667	1	0.333333	1	1	1	1	1	0	1
Cluster2	0.75	1	0	1	0	0	1	1	1	1
Cluster2	0.833333	1	0.833333	0	1	1	1	0	1	1
Cluster2	0.838356	1	0.838356	1	1	0	1	1	0	1
Cluster2	0.838356	1	0.567123	1	0	1	1	0	0	0
Cluster1	0.915068	1	0.915068	1	0	0	1	1	0	1
Cluster2	1.16667	1	0.416667	1	1	1	1	1	0	1
Cluster2	1.21096	1	1.21096	1	1	1	1	0	0	0
Cluster1	2.03562	1	2.03562	1	0	1	1	0	0	0
Cluster2	2.16667	1	2.16667	0	1	1	1	0	0	0
Cluster1	2.33333	1	1.91667	1	1	0	1	0	0	0
Cluster2	3.58333	1	3.58333	1	1	0	1	0	0	0
Cluster2	3.58333	1	3.58333	0	1	0	0	0	1	1
Cluster2	3.91667	1	1.16667	1	0	0	1	1	0	1
Cluster2	4.41667	1	4.41667	1	1	0	1	0	0	0
Cluster2	0.0849315	0	0.0849315	0	1	1	1	1	1	1
Cluster1	0.0849315	0	0.0849315	0	0	0	1	0	0	0
Cluster2	0.0849315	0	0.0849315	0	1	0	1	1	0	1
Cluster2	0.69863	0	0.69863	0	0	1	1	0	0	0
Cluster2	0.80274	0	0.80274	0	0	1	1	0	0	1
Cluster2	1.03014	0	1.03014	0	0	1	1	0	0	0
Cluster1	1.08219	0	1.08219	0	1	1	1	0	0	0
Cluster2	1.25	0	0.25	1	0	0	0	0	0	1
Cluster1	1.25205	0	1.25205	0	1	0	0	0	0	0
Cluster1	1.25205	0	1.25205	0	0	1	1	1	1	1
Cluster2	1.41667	0	1.41667	0	1	1	0	0	0	0
Cluster2	1.41918	0	1.41918	0	0	1	1	0	0	1
Cluster1	1.48767	0	1.48767	0	0	0	1	0	0	0
Cluster2	1.58356	0	1.58356	0	1	1	1	0	1	1
Cluster1	1.63288	0	1.63288	0	0	1	1	0	0	1
Cluster2	1.66575	0	1.66575	0	0	0	1	1	0	1
Cluster1	1.74795	0	1.74795	0	0	1	0	1	0	1
Cluster1	1.8137	0	1.8137	0	0	0	1	0	0	1
Cluster1	1.83288	0	1.83288	0	0	0	0	0	0	0
Cluster2	1.83333	0	1.08333	1	0	1	1	1	0	1
Cluster2	1.83836	0	1.83836	0	1	0	1	0	0	0
Cluster1	1.92055	0	1.92055	1	1	1	1	0	0	0
Cluster1	2	0	2	0	1	0	1	0	0	0
Cluster1	2.08333	0	2.08333	0	1	1	1	0	0	0
Cluster1	2.08493	0	2.08493	0	1	0	1	0	0	1
Cluster1	2.25	0	2.25	0	0	1	1	0	0	1
Cluster1	2.42192	0	2.42192	0	1	0	0	0	0	1
Cluster2	2.58333	0	2.58333	0	1	1	1	0	0	0
Cluster1	2.58333	0	2.58333	0	1	0	1	1	0	1
Cluster1	2.58356	0	2.58356	0	0	0	1	0	0	1
Cluster1	2.68219	0	2.68219	0	1	0	1	0	0	0
Cluster1	2.72877	0	2.72877	0	1	0	1	0	0	0
Cluster2	2.74521	0	2.74521	0	1	1	1	0	0	1
Cluster2	2.75	0	2.75	0	1	0	1	0	0	0
Cluster1	2.79452	0	2.79452	0	1	0	1	0	0	0
Cluster1	2.80548	0	2.80548	0	0	0	0	0	0	0
Cluster1	2.83562	0	2.83562	0	1	0	1	0	0	0
Cluster1	2.91781	0	2.91781	0	0	1	1	1	0	1
Cluster2	3.08333	0	2.08333	1	1	1	1	0	0	1
Cluster2	3.16986	0	3.16986	1	1	1	1	0	0	1
Cluster1	3.33151	0	3.33151	0	1	1	0	0	0	0
Cluster2	3.64658	0	3.64658	0	1	1	1	1	1	1
Cluster2	3.72329	0	3.72329	0	1	1	0	0	0	0
Cluster1	3.83333	0	3.83333	0	0	0	1	0	0	0
Cluster1	3.83562	0	3.83562	0	0	1	0	0	0	0
Cluster2	3.95068	0	3.95068	0	1	0	1	0	0	0
Cluster2	4.16667	0	4.16667	0	1	0	1	0	0	0
Cluster1	4.25	0	4.25	0	1	0	0	0	0	0
Cluster2	4.25	0	4.25	1	1	0	1	0	0	0
Cluster1	4.41644	0	4.41644	0	1	1	1	0	0	0
Cluster1	4.41667	0	0	1	0	1	1	1	1	1
Cluster2	4.66027	0	4.66027	1	0	1	1	0	0	1
Cluster2	4.75	0	4.75	1	1	0	1	0	0	0
Cluster1	4.86575	0	4.86575	0	0	1	1	0	0	0
Cluster1	5.01096	0	1.3863	1	0	0	1	0	0	0
Cluster1	5.16667	0	5.16667	0	0	1	1	1	0	1

## Sheet: Table S2
Table S2. The forward and reverse primers for qRT-PCR.
Genes	Forward (5’- to 3’-)	Reverse (5’- to 3’-)
SEMA3C	CAAAGATCCCACACACGGCT	ACTTGGTCCTCTGATCTCCTCC
MOGAT3	ATGGGAGTTGCCACAACCC	CAGAGTGACGTGAAGAGGAGG
ADAM33	ACGGCTACCTGGTACCACC	GCAGGAAGGCATTGTGGTTT
PGM5	GGAAGCAGAGTGTGGAGGAAA	AGGATTTGTCTGTGACCAGGG
FUT6	CATTTCTGCTGCCTCAGG	GGGCAAGTCAGGCAACTC
S100A12	CACATTCCTGTGCATTGAGG	GGTGTCAAAATGCCCCTTC
DPM3	GACGAARTTARCRCAGTGGCTTTGGGGACT	TCGGGCCTCCWSKATCTGGCTCTGCAGCTC
PTMAP9	CTATTCGCCCTCCACTTCCC	AGGGCCTTGGAAGTTTTGGT
GFPT1	GGACAGCACAACCTGCCTTT	CAGCACTTGCATCAGAAGCAA
GAPDH	GGAGCGAGATCCCTCCAAAAT	GGCTGTTGTCATACTTCTCATGG
